# Supplementary material for: The Response of Grain Yield and Root Morphological and Physiological Traits to Nitrogen Levels in Paddy Rice
Source: Front Plant Sci. 2021 Aug 31;12:713814. doi: 10.3389/fpls.2021.713814 (PMC8439581; doi:10.3389/fpls.2021.713814)
Supplement: Supplementary Table 1 — Analysis-of-variance of F-values of grain yield, yield components, Shoot dry weight (SDW), root dry weight (RDW) and root-shoot ratio, Total N content (TNC), Total root length (TRL), root diameter (RD), Root oxidation activity (ROA), root total absorbing surface area (RTA), root active absorbing surface area (RAA), indole-3-acetic acid (IAA), gibberellins (GA), cytokinin (CTK), abscisic acid (ABA) and 1-aminocyclopropane-1-carboxylic acid (ACC) of rice between/among years, varieties, and N treatments. ∗ and ∗∗ F values significance at 0.05 and 0.01 probability levels, respectively. [file Table_1.XLSX]

## Sheet: Sheet1
Table S1. Analysis-of-variance of F-values of grain yield, yield components, Shoot dry weight (SDW), root dry weight (RDW) and root-shoot ratio, Total N content (TNC), Total root length (TRL), root diameter (RD), Root oxidation activity (ROA), root total absorbing surface area (RTA), root active absorbing surface area (RAA), indole-3-acetic acid (IAA), gibberellins (GA), cytokinin (CTK), abscisic…
F value	Stage	SDW	RDW	RSR	TNA	TRL	RD	ROA	RTA	RAA	GA	ABA	IAA	CTK	ACC
N	Tillering	2360.91**	1194.37**	345.56**	1620.78**	1507.62**	361.96**	1224.01**	394.27**	149.39**	589.42**	1319.7**	821.14**	2285.69**	2961.68**
	Jointing	898.8**	655.59**	134.24**	965.97**	17.5**	331.72**	1964.72**	140.8**	168.07**	899.31**	727.09**	2131.71**	260.08**	2856.37**
	Heading	987.15**	146.22**	210.89**	1151.4**	250.05**	354.23**	2930.77**	211.81**	111.3**	1124.4**	902.4**	686.06**	444.69**	477.03**
	Filling	1120.11**	71.2**	250.81**	732.18**	290.73**	409.23**	2546**	74.1**	31.31**	349.63**	1777.1**	487.91**	211.36**	391.44**
	Maturity	1498.78**	369.28**	134.72**	1241.34**	177.73**	315.64**	1818.9**	140.87**	175.39**	953.07**	2996.29**	201.48**	756**	85.38**
C	Tillering	24.14**	13.48**	43.68**	23.46**	199.46**	37.51**	6.01**	663.16**	100.13**	17.94**	32.59**	63.13**	4.47**	417.22**
	Jointing	24.23**	44.18**	1.52	21.15**	116.61**	40**	95.78**	121.21**	116.72**	80.84**	17.56**	87.75**	4.26**	268.22**
	Heading	102.54**	42.44**	5.77**	51.23**	114.3**	19.98**	223.84**	52.02**	129.47**	163.58**	41.51**	63.07**	45.52**	15.33**
	Filling	79.12**	73.22**	2.95*	71.13**	99.7**	11.84**	230.95**	43.51**	172.49**	1.39	94.69**	9.46**	106.21**	25.99**
	Maturity	106.36**	70.51**	36.37**	68.51**	39.82**	2.15	147.93**	30.97**	9.27**	33.05**	108.62**	1.82	15.96**	41.61**
Y	Tillering	32.38**	14.86**	2.84	27.87**	16.16**	0.06	56.36**	0.01	8.64**	39.95**	126.21**	55.77**	0.33	110.16**
	Jointing	20.62**	20.33**	1.14	34.76**	0.09	0.07	51.12**	48.51**	0.02	168.04**	111.83**	125.58**	0.09	0.02
	Heading	48.8**	0.01	28.92**	67.3**	16.98**	0.07	60.82**	13.81**	0.01	219.99**	205.1**	52.99**	1.32	125.07**
	Filling	64.63**	0.04	30.72**	59.06**	94.75**	2.18	50.52**	3.67	0.35	171.88**	411.62**	28.47**	0.12	99.36**
	Maturity	126.05**	22.4**	10.89**	156.2**	3.7	0.01	50.08**	13.42**	2.04	131.4**	672.62**	27.27**	0.69	50.92**
N × C	Tillering	2.45*	2.48*	5.49**	7.59**	25.66**	1.9	2.64*	40.13**	35.82**	3.74**	21.11**	1.87	4.15**	103.07**
	Jointing	0.67	1.14	1.16	0.74	4.44**	1.52	3.55**	0.97	10.48**	7.68**	14.46**	1.83	1.29	58.53**
	Heading	23.85**	4.43**	12.2**	0.86	3.12*	1.99	1.49	4.72**	3.36**	4.91**	18.79**	2.22	17.72**	6.77**
	Filling	2.18	8.71**	5.76**	2.09	8.16**	1.98	1.89	5.95**	2.64*	2.57*	22.21**	8.25**	30.5**	4.49**
	Maturity	3.10*	11.05**	8.20**	1.36	3.51**	0.98	4.15**	4.99**	12.73**	11.14**	71.19**	1.17	10.26**	11.48**
N × Y	Tillering	1.75	0.28	0.03	1.07	0.18	1.58	6.23**	43.5**	57.56**	2.22	6.01**	1.34	0.02	10.98**
	Jointing	1.15	0.23	0.13	1.3	22.95**	0.02	3.78*	1.13	0.09	2.2	2.98	2.88	0.02	0.04
	Heading	0.93	5.36**	2.36	2.66	38.98**	0.65	1.93	24.61**	0.08	2.31	3.94*	1.04	0.04	1.87
	Filling	1.83	2.61	0.34	1.67	23.32**	1.96	0.9	3.11	0.08	1.06	8.42**	0.94	0.354	1.33
	Maturity	3.86*	7.41**	2.06	2.22	1.93	0.32	1.58	0.85	2.5	3.17	12.52**	0.27	0.155	0.18
C × Y	Tillering	0.4	0.01	0.38	1.91	0.01	0.95	1.03	25.73**	8.42**	0.03	0.18	0.21	0.02	1.48
	Jointing	0.17	0.04	0.1	0.28	0.85	0.24	2.1	1.9	0.08	0.34	0.16	0.04	0.65	0.54
	Heading	0.17	0.46	0.24	1.32	1.29	0.3	0.13	4.53**	0.1	0.68	0.28	0.21	0.04	0.09
	Filling	0.18	1.17	0.99	0.3	4.03*	0.36	0.42	1.25	0.26	0.05	0.72	0.01	0.01	0.18
	Maturity	0.88	0.88	0.82	0.71	0.28	0.87	0.23	0.76	1.09	0.11	0.38	0.04	0.04	0.26
N × C × Y	Tillering	0.32	0.04	0.46	1.19	0.01	0.56	1.35	20.44**	9.89**	0.01	0.15	0.05	0.02	0.44
	Jointing	0.06	0.03	0.06	0.3	0.62	0.39	2.12	1.5	0.1	0.07	0.06	0.02	0.01	0.01
	Heading	0.15	0.91	0.44	0.5	0.27	0.46	0.7	5.74**	0.01	0.1	0.05	0.01	0.06	0.03
	Filling	0.27	1.11	0.57	0.26	2.62*	0.32	0.49	0.91	0.03	0.1	0.07	0.02	0.03	0.04
	Maturity	0.36	0.68	1.32	1.45	1.3	0.98	0.22	1.63	1.09	0.06	0.36	0.05	0.17	0.08
